# Supplementary material for: An Initial Approach to Increase Job Satisfaction Through Workplace Spirituality
Source: Front Psychol. 2021 Nov 12;12:768290. doi: 10.3389/fpsyg.2021.768290 (PMC8632702; doi:10.3389/fpsyg.2021.768290)
Supplement: Supplementary file 2 [file Data_Sheet_1.xlsx]

## Sheet: Data
DATA/ HORA	IDD	SX	TAP	NH	F[IDT]	D[IDT]	F[PRT]	D[PRT]	F[VLR]	D[VLR]	F[VDT]	D[VDT]	F[CRC]	D[CRC]	F[CSO]	D[CSO]	F[PRP]	D[PRP]	F[SGN]	D[SGN]	F[CLM]	D[CLM]	F[CMN]	D[CMN]	F[CNX]	D[CNX]	F[SPC]	D[SPC]
2017-12-29 14:03:43	IDD10	M	TAP7	D	STF	DSG	STF	IST	STF	IST	STF	IND	STF	IST	STF	IST	STF	IND	STF	IST	STF	IST	STF	IST	STF	IST	STF	IST
2017-12-29 16:44:24	IDD6	M	TAP4	D	STF	DSG	STF	DSG	STF	DSG	STF	DSG	STF	IST	STF	IST	STF	IND	STF	IST	STF	IST	STF	IST	STF	IST	STF	IST
2017-12-29 18:40:23	IDD4	F	TAP3	D	STF	IND	AGD	IND	STF	IST	STF	IST	STF	DSG	STF	DSG	STF	DSG	STF	DSG	AGD	DSG	STF	IST	DSG	DSG	STF	DSG
2018-01-02 12:09:53	IDD4	M	TAP3	G	STF	DSG	STF	IND	STF	DSG	STF	IST	STF	AGD	STF	STF	STF	DSG	STF	IND	STF	DSG	STF	IST	AGD	DSG	STF	DSG
2018-01-03 13:43:51	IDD3	M	TAP1	O	IND	IND	IND	IND	IND	IND	IND	IND	STF	IND	STF	IST	STF	DSG	STF	DSG	STF	DSG	IND	IND	IND	IND	STF	IND
2018-01-03 14:06:38	IDD3	F	TAP2	G	STF	IST	AGD	IND	STF	IST	STF	IST	STF	IST	DSG	DSG	STF	IST	STF	IST	STF	IST	STF	IST	STF	DSG	STF	DSG
2018-01-03 14:10:39	IDD1	F	TAP1	O	STF	AGD	STF	DSG	STF	IND	IND	IND	STF	DSG	STF	IST	AGD	IND	STF	IST	STF	DSG	AGD	IND	AGD	DSG	AGD	IND
2018-01-03 14:11:31	IDD5	M	TAP4	G	STF	IST	STF	IST	STF	IST	STF	STF	STF	DSG	STF	DSG	STF	DSG	STF	IST	AGD	DSG	AGD	DSG	AGD	DSG	STF	IST
2018-01-03 14:12:54	IDD4	M	TAP3	G	STF	IST	STF	IST	AGD	DSG	IND	STF	STF	IND	STF	IST	STF	STF	STF	STF	STF	IST	IST	STF	IND	IND	IND	DSG
2018-01-03 14:15:57	IDD3	M	TAP2	O	STF	IST	AGD	DSG	STF	IST	STF	IND	AGD	IND	STF	IST	STF	DSG	STF	IST	STF	IST	AGD	DSG	DSG	IND	STF	DSG
2018-01-03 14:17:25	IDD4	F	TAP3	G	STF	IND	STF	IST	IND	IND	STF	DSG	STF	IND	STF	IST	STF	DSG	STF	DSG	STF	DSG	STF	DSG	STF	DSG	AGD	IND
2018-01-03 14:24:45	IDD3	F	TAP1	G	STF	DSG	AGD	IND	STF	IST	STF	IST	STF	DSG	AGD	IND	IND	IND	STF	DSG	STF	DSG	STF	DSG	STF	DSG	STF	DSG
2018-01-03 14:32:50	IDD5	M	TAP2	G	STF	IST	IND	IND	STF	STF	STF	DSG	AGD	IST	AGD	IND	IND	IND	STF	IST	AGD	IST	AGD	IST	IST	STF	STF	IST
2018-01-03 14:34:29	IDD5	M	TAP2	G	STF	DSG	AGD	IND	STF	IST	STF	IST	AGD	DSG	STF	IST	STF	IND	STF	IST	STF	DSG	AGD	IST	DSG	AGD	AGD	DSG
2018-01-03 14:48:44	IDD2	F	TAP1	O	AGD	IND	STF	IND	STF	IST	STF	DSG	STF	IND	AGD	DSG	STF	IND	STF	IST	STF	DSG	AGD	DSG	STF	IND	STF	IND
2018-01-03 15:03:41	IDD2	M	TAP1	O	STF	DSG	AGD	IND	STF	IND	AGD	IND	STF	AGD	STF	IST	STF	IND	STF	DSG	STF	DSG	STF	IND	AGD	IND	AGD	IND
2018-01-03 15:06:17	IDD2	F	TAP1	O	STF	IST	AGD	DSG	STF	DSG	IND	IND	STF	DSG	STF	IST	STF	DSG	STF	DSG	STF	DSG	AGD	DSG	AGD	DSG	STF	DSG
2018-01-03 15:39:04	IDD2	M	TAP1	O	STF	DSG	IND	IND	STF	DSG	STF	DSG	STF	IST	STF	DSG	AGD	DSG	STF	DSG	STF	IST	STF	IST	IND	IND	STF	IST
2018-01-03 15:50:01	IDD3	M	TAP1	O	STF	DSG	STF	IND	AGD	IND	AGD	IND	AGD	IND	STF	DSG	STF	DSG	AGD	IND	STF	DSG	AGD	IND	STF	IND	AGD	IND
2018-01-03 16:01:29	IDD3	F	TAP1	O	STF	IST	STF	DSG	STF	DSG	STF	DSG	STF	AGD	STF	DSG	AGD	IND	STF	IST	STF	DSG	STF	IST	STF	DSG	AGD	DSG
2018-01-03 16:07:55	IDD3	M	TAP2	O	STF	DSG	AGD	DSG	STF	DSG	STF	DSG	STF	IST	STF	IND	STF	IND	STF	IND	STF	IST	STF	IST	STF	DSG	STF	DSG
2018-01-03 16:10:48	IDD1	M	TAP1	O	STF	DSG	STF	IND	STF	DSG	IND	DSG	STF	DSG	IND	DSG	STF	AGD	STF	AGD	STF	IND	IND	DSG	STF	DSG	STF	IND
2018-01-03 16:11:57	IDD5	M	TAP1	O	STF	DSG	STF	DSG	STF	DSG	STF	DSG	STF	IND	STF	DSG	STF	DSG	STF	DSG	STF	DSG	IND	IND	STF	DSG	STF	DSG
2018-01-03 16:50:17	IDD3	M	TAP3	O	STF	DSG	AGD	DSG	STF	DSG	IND	IND	STF	AGD	STF	AGD	STF	AGD	STF	IND	STF	DSG	STF	IND	STF	IND	STF	IND
2018-01-03 17:11:55	IDD3	F	TAP2	O	STF	IST	STF	IND	STF	AGD	STF	DSG	STF	DSG	STF	IST	STF	DSG	STF	DSG	STF	IST	STF	IST	IND	IND	IND	IND
2018-01-03 17:16:07	IDD4	M	TAP3	O	STF	STF	STF	IND	STF	IND	AGD	IND	STF	IND	STF	DSG	STF	IND	STF	DSG	STF	DSG	STF	IND	DSG	AGD	STF	DSG
2018-01-03 17:20:52	IDD1	F	TAP1	O	STF	DSG	STF	DSG	IND	IND	STF	IST	STF	DSG	STF	IST	STF	IST	STF	IST	STF	DSG	AGD	DSG	AGD	DSG	STF	DSG
2018-01-03 17:45:34	IDD3	F	TAP3	G	STF	IND	STF	IST	STF	IST	AGD	DSG	STF	IST	STF	DSG	STF	DSG	STF	IST	STF	IST	AGD	DSG	STF	IST	STF	DSG
2018-01-03 20:16:49	IDD4	M	TAP1	O	STF	IST	AGD	DSG	AGD	DSG	STF	IST	AGD	IST	AGD	DSG	AGD	DSG	STF	DSG	STF	AGD	STF	DSG	STF	AGD	DSG	STF
2018-01-03 21:50:44	IDD4	F	TAP3	D	STF	DSG	AGD	IND	STF	IST	AGD	IST	AGD	IST	AGD	DSG	STF	DSG	AGD	DSG	AGD	DSG	STF	DSG	DSG	IND	AGD	DSG
2018-01-03 22:50:24	IDD2	M	TAP2	O	STF	AGD	STF	IST	STF	DSG	IND	IND	STF	IST	STF	AGD	STF	AGD	STF	AGD	DSG	IST	IND	IND	STF	DSG	STF	DSG
2018-01-04 08:49:21	IDD3	M	TAP1	O	STF	IST	AGD	IND	STF	IST	STF	IST	DSG	STF	STF	IST	STF	IST	STF	IST	AGD	DSG	AGD	DSG	IST	AGD	STF	IST
2018-01-04 09:49:50	IDD3	M	TAP1	O	STF	DSG	STF	DSG	AGD	IND	AGD	IND	STF	IND	STF	DSG	STF	DSG	STF	DSG	AGD	DSG	AGD	DSG	AGD	IND	AGD	IND
2018-01-04 11:00:24	IDD3	F	TAP1	O	STF	IST	STF	IND	STF	IST	STF	DSG	STF	DSG	STF	IST	STF	DSG	STF	IST	STF	IST	STF	IST	STF	IST	STF	IST
2018-01-04 11:02:02	IDD3	M	TAP2	D	STF	DSG	STF	IST	STF	IST	STF	IST	STF	IST	STF	IST	STF	DSG	STF	DSG	STF	IST	STF	IST	STF	DSG	STF	DSG
2018-01-04 11:18:36	IDD4	M	TAP3	G	STF	DSG	IND	IND	STF	DSG	AGD	DSG	AGD	DSG	STF	IST	STF	IST	STF	IST	STF	IST	AGD	DSG	IND	IND	IND	IND
2018-01-04 11:39:22	IDD3	M	TAP2	O	STF	IST	IND	IND	STF	IST	STF	IST	STF	STF	STF	AGD	STF	AGD	STF	STF	STF	DSG	STF	IST	STF	IND	AGD	IND
2018-01-04 11:39:34	IDD5	M	TAP3	O	STF	DSG	AGD	DSG	AGD	DSG	AGD	DSG	STF	AGD	STF	IST	IND	IND	STF	DSG	AGD	STF	IND	IND	IND	IND	AGD	DSG
2018-01-04 11:41:23	IDD5	M	TAP6	O	STF	DSG	STF	IST	STF	IST	STF	IST	STF	DSG	STF	DSG	AGD	IND	STF	DSG	STF	IST	STF	IST	STF	DSG	STF	IST
2018-01-04 13:50:37	IDD3	F	TAP1	O	STF	DSG	STF	DSG	STF	IST	STF	AGD	STF	DSG	STF	IST	AGD	DSG	STF	IST	STF	IST	STF	DSG	IST	IND	STF	IST
2018-01-05 09:59:48	IDD4	M	TAP2	G	STF	IST	IND	IND	STF	IST	STF	IST	STF	IND	STF	IST	STF	IST	STF	DSG	STF	IST	AGD	DSG	STF	DSG	STF	DSG
2018-01-05 11:07:31	IDD2	M	TAP1	O	STF	IND	STF	IND	STF	IST	STF	DSG	STF	DSG	STF	IST	STF	DSG	STF	DSG	STF	IND	IND	IND	AGD	IND	STF	IST
2018-01-05 11:07:33	IDD1	M	TAP1	O	STF	DSG	STF	DSG	STF	DSG	STF	DSG	STF	DSG	STF	AGD	STF	DSG	STF	DSG	STF	DSG	DSG	STF	STF	DSG	STF	DSG
2018-01-05 11:12:44	IDD4	F	TAP3	O	STF	IND	STF	DSG	STF	STF	STF	IND	STF	IND	STF	IND	STF	DSG	STF	IND	STF	DSG	STF	IND	IND	IND	STF	IND
2018-01-05 12:18:38	IDD2	F	TAP1	O	STF	DSG	STF	DSG	STF	IST	STF	DSG	STF	IST	STF	DSG	AGD	DSG	STF	DSG	STF	IST	STF	IST	AGD	IND	AGD	IND
2018-01-05 13:21:08	IDD2	F	TAP1	O	STF	IND	AGD	IND	STF	IND	AGD	IND	AGD	IND	STF	IND	STF	IND	STF	IND	AGD	IND	IND	IND	AGD	IND	IND	IND
2018-01-05 16:23:30	IDD3	F	TAP3	O	STF	DSG	AGD	IND	STF	DSG	AGD	IST	STF	DSG	STF	IST	STF	DSG	STF	IST	STF	IST	STF	IST	IND	IND	AGD	DSG
2018-01-06 15:34:22	IDD6	F	TAP1	O	STF	DSG	STF	DSG	STF	DSG	STF	IST	STF	DSG	STF	IND	STF	DSG	STF	IST	STF	IST	STF	IST	IND	IND	AGD	IND
2018-01-08 09:37:38	IDD3	M	TAP1	G	STF	IST	IND	IND	STF	IND	IND	IND	AGD	DSG	STF	DSG	IND	DSG	STF	IND	AGD	DSG	IND	DSG	IND	IND	IND	IND
2018-01-08 13:08:24	IDD3	M	TAP2	G	STF	DSG	STF	DSG	STF	DSG	STF	IND	STF	DSG	STF	STF	STF	DSG	STF	IND	STF	IST	STF	IND	IST	IND	STF	IND
2018-01-08 13:11:49	IDD2	M	TAP1	O	STF	IST	IND	IND	STF	DSG	STF	DSG	STF	DSG	STF	IST	STF	IST	STF	IST	AGD	DSG	AGD	DSG	AGD	IND	STF	IST
2018-01-08 15:28:39	IDD5	F	TAP3	G	STF	DSG	IND	STF	IND	IST	STF	IST	STF	DSG	STF	DSG	STF	IND	STF	DSG	AGD	IST	AGD	DSG	IND	IND	AGD	IND
2018-01-09 07:51:55	IDD3	M	TAP2	O	STF	IST	STF	IST	STF	DSG	STF	DSG	STF	DSG	STF	IST	STF	IST	STF	IST	STF	IST	STF	IST	STF	IST	STF	IST
2018-01-09 11:10:25	IDD4	M	TAP3	G	STF	IST	AGD	IND	STF	IST	AGD	DSG	STF	DSG	STF	DSG	STF	DSG	STF	IST	STF	IND	STF	DSG	AGD	DSG	STF	DSG
2018-01-09 17:28:20	IDD2	M	TAP2	O	AGD	AGD	IND	IND	STF	IND	STF	IND	STF	DSG	STF	IST	STF	IND	STF	IST	STF	DSG	IND	IND	IST	AGD	AGD	AGD
2018-01-10 10:01:22	IDD3	M	TAP2	G	STF	DSG	STF	DSG	STF	IST	STF	DSG	STF	DSG	AGD	DSG	AGD	DSG	STF	DSG	STF	DSG	STF	IST	DSG	AGD	STF	DSG
2018-01-10 21:27:18	IDD4	M	TAP1	O	STF	DSG	STF	IND	STF	IND	STF	IND	STF	IND	STF	IND	STF	IND	STF	IND	STF	DSG	STF	IST	STF	IND	STF	DSG
2018-01-11 15:20:05	IDD4	M	TAP4	O	STF	IND	STF	IND	STF	IND	STF	IND	STF	DSG	STF	IST	STF	IND	STF	DSG	STF	IST	STF	DSG	IST	STF	STF	DSG
2018-01-11 15:37:06	IDD2	M	TAP1	O	STF	IST	STF	IST	STF	IST	STF	IST	STF	IST	STF	IST	STF	IST	STF	IST	STF	IST	STF	IST	STF	IST	STF	IST
2018-01-11 15:40:36	IDD2	M	TAP1	O	STF	DSG	STF	IST	STF	DSG	STF	IST	STF	DSG	STF	IND	STF	IST	STF	DSG	STF	IST	STF	IST	STF	DSG	STF	IST
2018-01-11 17:39:08	IDD2	F	TAP1	O	STF	IST	AGD	DSG	STF	IST	STF	IST	STF	IST	STF	DSG	STF	DSG	STF	IST	STF	IST	STF	IST	STF	IST	STF	IST
2018-01-11 18:37:16	IDD3	M	TAP2	D	STF	DSG	STF	DSG	AGD	DSG	IND	IND	AGD	IND	STF	IST	STF	DSG	STF	DSG	STF	IST	AGD	DSG	STF	IST	STF	IST
2018-01-12 00:17:49	IDD3	M	TAP1	O	STF	IST	IND	IND	STF	IST	STF	IST	STF	DSG	STF	IST	AGD	DSG	STF	IST	STF	IST	STF	DSG	AGD	DSG	AGD	DSG
2018-01-12 09:16:12	IDD3	M	TAP2	O	STF	IST	AGD	DSG	STF	AGD	IND	IND	STF	IND	STF	IND	STF	IST	AGD	DSG	AGD	IND	IND	IND	AGD	DSG	IND	DSG
2018-01-12 09:31:25	IDD3	M	TAP2	O	STF	IST	IND	IND	STF	IST	STF	IST	STF	IST	STF	IST	STF	IST	STF	IST	IND	IND	AGD	DSG	IND	IND	STF	IND
2018-01-12 11:59:04	IDD3	M	TAP2	O	STF	DSG	STF	DSG	STF	DSG	STF	DSG	STF	DSG	STF	DSG	STF	DSG	STF	DSG	STF	DSG	STF	DSG	STF	DSG	STF	DSG
2018-01-12 12:03:19	IDD5	M	TAP3	O	STF	IST	STF	IST	STF	DSG	STF	DSG	STF	DSG	STF	IST	STF	IND	STF	IST	STF	DSG	STF	IST	STF	IND	STF	IST
2018-01-12 15:29:33	IDD3	M	TAP2	D	STF	IST	IND	IND	STF	IST	STF	DSG	STF	DSG	STF	IST	STF	IST	STF	IST	STF	DSG	STF	IST	IST	STF	STF	DSG
2018-01-12 15:53:08	IDD2	M	TAP1	G	STF	DSG	STF	DSG	STF	IND	IND	IND	STF	IST	STF	IND	IND	IND	STF	IST	STF	IST	IND	IND	STF	DSG	AGD	DSG
2018-01-12 16:30:32	IDD3	M	TAP1	O	STF	IST	AGD	IND	AGD	DSG	STF	IST	STF	DSG	STF	IST	STF	DSG	AGD	DSG	STF	IST	STF	IST	STF	DSG	AGD	DSG

## Sheet: Labels
Subject	From	To
Sample Profile	IDD	Age
	SX	Sex
	TAP	Professional Activity Time
Questions	F[...]	Functional Question
	D[...]	Dysfunctional Question
Spiritual Factors	[IDT]	Identity
	[PRT]	Belonging
	[VLR]	Values
	[VDT]	Inner Life
	[CRC]	Coherence
	[CSO]	Cohesion
	[PRP]	Purpose
	[SGN]	Meaning
	[CLM]	Climate
	[CMN]	Community
	[CNX]	Connection
	[SPC]	Environment
Response Scale	STF	Like (It gives me satisfaction)
	AGD	Must-be (It pleases me, but it does not generate satisfaction)
	IND	Neutral (It is Indifferent to me)
	DGD	Live-with (It displease me, but it does not generate dissatisfaction)
	IST	Dislike (It gives me dissatisfaction)
